# Supplementary material for: Survival in People Living with HIV with or without Recurrence of Hepatocellular Carcinoma after Invasive Therapy
Source: Cancers (Basel). 2023 Mar 8;15(6):1653. doi: 10.3390/cancers15061653 (PMC10046370; doi:10.3390/cancers15061653)
Supplement: Supplementary file 1 [file cancers-15-01653-s001.zip]

Archive with 4 entries (4 files):
- figure-S1-supplementary_XKxVhLJQ.jpg
- Table S1 supplemental recurrence HCC.pdf
- Table S2 supplemental recurrence HCC.pdf
- Table S3 supplemental recurrence.pdf
